# Supplementary material for: RPRD1A drives lenvatinib resistance in hepatocellular carcinoma via the ITGA5-FAK signaling axis
Source: Mol Biomed. 2026 May 22;7:73. doi: 10.1186/s43556-026-00459-8 (PMC13197568; doi:10.1186/s43556-026-00459-8)
Supplement: Supplementary file 2 — Supplementary Material 2. [file 43556_2026_459_MOESM2_ESM.xlsx]

## Sheet: sheet1
Name	Uniprot	Gene.Symbol	PLC-LV-RPRD1A	PLC-1A-VECTOR	Ratio_FC>=1.2_PLC-LV-RPRD1A_vs_PLC-1A-VECTOR
RelB (Phospho-Ser552)	Q01201	RELB	394.012	814.176	0.48394
4E-BP1 (Phospho-Thr45)	Q13541	EIF4EBP1	1163.18	2364.39	0.491959
STAT4 (Phospho-Tyr693)	Q14765	STAT4	371.614	704.937	0.52716
Smad3 (Phospho-Ser213)	P84022	SMAD3	552.55	976.62	0.565778
IkB-alpha (Phospho-Ser32/36)	P25963	NFKBIA	1792.93	2663.84	0.673064
GSK3 beta (Phospho-Ser9)	P49841	GSK3B	290.498	428.466	0.677994
Rb (Phospho-Ser807)	P06400	RB1	333.725	461.587	0.722994
JAK2 (Phospho-Tyr1007)	O60674	JAK2	258.693	323.382	0.79996
elF4E (Phospho-Ser209)	P06730	EIF4E	424.062	351.836	1.20528
BRCA1 (Phospho-Ser1423)	P38398	BRCA1	520.186	428.316	1.21449
RSK1/2/3/4 (Phospho-Ser221/227/218/232)	Q15418/P51812/Q15349/Q9UK32	RPS6KA1/RPS6KA3/RPS6KA2/RPS6KA6	489.575	402.722	1.21567
PAK1 (Phospho-Ser204)	Q13153	PAK1	493.682	405.583	1.21722
STAT2 (Phospho-Tyr690)	P52630	STAT2	582.712	477.696	1.21984
FAK (Phospho-Ser910)	Q05397	PTK2	571.887	468.513	1.22064
PKC theta (Phospho-Thr538)	Q04759	PRKCQ	665.77	525.421	1.26712
14-3-3 theta/tau (Phospho-Ser232)	P27348	YWHAQ	469.231	364.934	1.2858
PLK1 (Phospho-Thr210)	P53350	PLK1	416.223	323.533	1.28649
PDGFR beta (Phospho-Tyr1021)	P09619	PDGFRB	578.419	443.672	1.30371
PP1 alpha (Phospho-Thr320)	P62136	PPP1CA	522.985	400.464	1.30595
HSP90B (Phospho-Ser226)	P08238	HSP90AB1	944.434	717.673	1.31597
NFkB-p65 (Phospho-Ser529)	Q04206	RELA	2036.88	1164.36	1.74936
