# Supplementary material for: RPRD1A drives lenvatinib resistance in hepatocellular carcinoma via the ITGA5-FAK signaling axis
Source: Mol Biomed. 2026 May 22;7:73. doi: 10.1186/s43556-026-00459-8 (PMC13197568; doi:10.1186/s43556-026-00459-8)
Supplement: Supplementary file 3 — Supplementary Material 3. [file 43556_2026_459_MOESM3_ESM.xlsx]

## Sheet: Sheet 1
GTRD
